# Supplementary material for: Human and murine fibroblast single-cell transcriptomics reveals fibroblast clusters are differentially affected by ageing and serum cholesterol
Source: Cardiovasc Res. 2023 Jan 31;119(7):1509–23. doi: 10.1093/cvr/cvad016 (PMC10318398; doi:10.1093/cvr/cvad016)
Supplement: cvad016_Supplementary_Data [file cvad016_supplementary_data.zip]

Archive with 2 entries (2 files):
- Suppl info_Adv fib_van Kuijk_20-9-22.pdf
- Supplemental video S1.MP4
